# Supplementary material for: Missing Information from the Estrogen Receptor Puzzle: Where Are They Localized in Bull Reproductive Tissues and Spermatozoa?
Source: Cells. 2020 Jan 10;9(1):183. doi: 10.3390/cells9010183 (PMC7016540; doi:10.3390/cells9010183)
Supplement: Supplementary file 1 [file cells-09-00183-s001.zip]

Archive with 9 entries (9 files):
- Supplements_revised2.docx
- Supplements_revised2_clear.docx
- Supplement Figure S1.tif
- Supplement Figure S2.tif
- Supplement Figure S3.tif
- Supplement Figure S4.tif
- Supplement Figure S5.tif
- Supplement Figure S6.tif
- Supplement Figure S7.tif
